# Supplementary material for: A multiscale signalling network map of innate immune response in cancer reveals cell heterogeneity signatures
Source: Nat Commun. 2019 Oct 22;10:4808. doi: 10.1038/s41467-019-12270-x (PMC6805895; doi:10.1038/s41467-019-12270-x)
Supplement: Supplementary file 4 — Supplementary Data 1 [file 41467_2019_12270_MOESM4_ESM.xlsx]

## Sheet: Sheet1
Innate immune map genes		GENE	Z,score		Innate immune map genes	GENE	Z,score
which positively correlate		KLRB1	-10.6608		which negatively correlate	ADM	9.81796
with patient survival		KLRK1	-8.63212		with patient survival	SLC16A1	9.52176
		PIK3R1	-8.48666			PCNA	8.5344
		IL2RB	-7.35279			PSMA7	8.03892
		CD247	-7.17241			PSMD8	7.87616
		FCER1A	-7.13632			TUBG1	7.69012
		HLA-DPB1	-7.05006			PSMB4	7.21317
		HLA-DRA	-6.90245			VEGFA	6.93221
		CCL19	-6.89493			LGALS1	6.76892
		LCK	-6.82039			PSMC4	6.62387
		CEBPA	-6.63893			PSMD2	6.51724
		HLA-DPA1	-6.61065			HIST1H3D	6.38989
		PIAS1	-6.56506			HRAS	6.38934
		LTB	-6.43441			SLC16A3	6.30369
		MAP2K4	-6.43197			MIF	6.25811
		PRKCH	-6.23783			IRAK1	5.94428
		HLA-DMA	-6.23402			PSMD13	5.90112
		GZMA	-6.23369			PSMD14	5.83857
		HLA-DMB	-6.16832			IL1RAP	5.75888
		PPP3CC	-6.14419			FN1	5.75799
		GZMK	-6.13217			PSMD12	5.73482
		HLA-DRB1	-6.04601			MMP1	5.46365
		PLCG2	-6.02995			PSMA5	5.43897
		CD48	-5.95317			MMP11	5.31282
		CYTH1	-5.95114			PSMB5	5.26592
		SOS2	-5.90972			PSMA1	5.08164
		IRF8	-5.82932			S100A9	4.9966
		B2M	-5.7165			PVR	4.93762
		SH2D1A	-5.68007			CFL1	4.92722
		NFKB1	-5.64602			SHC1	4.88295
		MAPK10	-5.56773			PSMA4	4.83208
		PRKACB	-5.56099			PSMB2	4.79025
		HLA-DQB1	-5.49654			PSMD1	4.7364
		FASLG	-5.34962			CDH2	4.70565
		PPP3CB	-5.29998			PSME3	4.5987
		TNFRSF14	-5.29426			PSME4	4.54091
		IL6R	-5.27314			S100A8	4.46835
		CCL5	-5.24392			MPP6	4.31671
		TSC1	-5.22469			IL8	4.30479
		CTSS	-5.13988			HIST1H3F	4.24421
		EPAS1	-5.1373			CEBPB	4.24412
		PRKCB	-5.11152			PDK1	4.22604
		SLAMF7	-4.97578			PIP5K1A	4.20236
		CCR7	-4.96379			AKT1S1	4.15648
		CX3CR1	-4.91314			TRIP10	4.10496
		STAT4	-4.89368			AP2M1	4.01515
		FLT3	-4.88029			PVRL2	3.99688
		LAT	-4.8646			CXCL6	3.98524
		CD1C	-4.81279			PSMA6	3.96083
		ITPR2	-4.78049			PSMB7	3.93215
		PRF1	-4.76695			PSMD7	3.90136
		ITGAL	-4.69936			INHBA	3.89326
		CSF1R	-4.69192			CALR	3.81553
		NFKBIA	-4.66209			PSMD4	3.71538
		CXCL12	-4.64818			THBS1	3.70477
		CD40LG	-4.62061			MAPK12	3.69956
		GZMB	-4.53042			MAPK13	3.59051
		CYBB	-4.50384			HIST1H3B	3.59048
		CCL4	-4.44062			GSK3B	3.55386
		RILP	-4.32668			ARPC1A	3.42558
		PRKCZ	-4.31837			TGFB2	3.40611
		WNT7B	-4.31288			HIST1H3C	3.38337
		CD1B	-4.30334			MMP14	3.35669
		CCR2	-4.23961			PSMC3	3.35113
		PRKAR2B	-4.23243			PSMB3	3.294
		C3	-4.19933			MYO1E	3.25622
		FOS	-4.17676			PLAU	3.23908
		IRF9	-4.1719			MAP2K2	3.23369
		ITGAX	-4.15392			HIF1A	3.19923
		IL6ST	-4.13918			PSMD11	3.19133
		TLR4	-4.12002			HDAC2	3.14586
		IL10RA	-4.05053			IL12A	3.11862
		RASSF5	-4.04052			CD276	3.10101
		PRKCE	-4.01924			RUNX1	3.09842
		SH2D1B	-4.01041			HIST1H3H	3.00378
		IKBKB	-3.96129			RAB7A	2.99489
		HLA-DQB2	-3.96044			TGFBR1	2.98357
		PIK3CD	-3.92662			PTPN2	2.95912
		CD40	-3.92191			SUMO2	2.93847
		FYN	-3.90838			HMOX1	2.8732
		NCF4	-3.84518			MYL6B	2.80031
		PRKAG2	-3.80165			NFKBIB	2.79919
		IRF1	-3.78536			TIMP1	2.77057
		PIK3CG	-3.77727			EGLN1	2.75318
		CD226	-3.75755			CTSL1	2.71373
		NFAT5	-3.74439			EIF4E	2.68895
		HLA-DOB	-3.74351			PSMD3	2.66026
		MAP3K1	-3.74176			SUMO3	2.65343
		MST1	-3.7405			HIST1H3I	2.57782
		KLRC3	-3.73948			MAPK14	2.5675
		MAOA	-3.72807			AKT1	2.54811
		H3F3B	-3.7242			ULBP2	2.49696
		BIRC3	-3.71556			IL13RA2	2.46376
		HLA-A	-3.704			ARPC1B	2.44948
		IL1R1	-3.69782			TGFB1	2.42364
		ZAP70	-3.68868			TRAF2	2.40761
		ITGB2	-3.66296			PSMF1	2.39998
		HLA-F	-3.63142			CXCL1	2.38427
		HDAC4	-3.62309			SHARPIN	2.38043
		IL18	-3.60865			PSMC2	2.35448
		IL18RAP	-3.57422			PRKAR1B	2.34747
		TRAF1	-3.56441			VAV2	2.2638
		S1PR4	-3.5598			PSMB1	2.2496
		SYK	-3.5318			PSMA3	2.22407
		CLEC2D	-3.5169			PRKCI	2.16528
		TUBGCP6	-3.51167			CD70	2.1319
		TNF	-3.48987			PSMC5	2.13053
		NCOR1	-3.47004			HIST1H3A	2.12951
		IFNG	-3.46074			RHOA	2.12478
		PRKCQ	-3.44349			PAK1	2.1011
		ERAP1	-3.4249			MMP13	2.09251
		P2RX7	-3.42335			CTSD	2.0719
		MAP3K14	-3.38075			ACTR3	2.05783
		NCR3	-3.33837			MYL6	2.0015
		CREBBP	-3.33173			ARHGEF2	1.97729
		HLA-DRB5	-3.30759			ARPC5	1.96163
		TNFSF10	-3.22407			ADCY3	1.92252
		CSF2RA	-3.20928			UBE2I	1.91821
		HLA-DOA	-3.207			HSPA1A	1.9002
		CX3CL1	-3.1972			IL6	1.89093
		CRK	-3.17933			ID3	1.83777
		MKNK1	-3.13655			HDAC7	1.82658
		S1PR1	-3.11379			TIMP2	1.82629
		ITPR1	-3.06342			PPP3CA	1.81699
		KLF4	-3.01661			VTCN1	1.80934
		CCL22	-3.01195			TNFSF4	1.80747
		CD1A	-3.01188			ADCY8	1.76288
		HLA-DRB3	-3.00847			MYC	1.76077
		TGFBR2	-2.93749			CDH4	1.75721
		TMEM173	-2.92281			PSMA2	1.75419
		PRKAB1	-2.91955			PSMC1	1.74377
		REL	-2.8742			MAP3K7	1.74321
		IRF4	-2.81829			CANX	1.71879
		BIRC2	-2.80526			HIST1H3G	1.69679
		MAF	-2.80071			NFATC4	1.645
		PROS1	-2.79534			PLA2G2A	1.63921
		LCP2	-2.77549			HLX	1.62102
		TYROBP	-2.74906			TUBGCP4	1.62101
		RAP1A	-2.71154			C1QB	1.5927
		IL18R1	-2.69862			MAP2K1	1.59245
		ETS1	-2.68324			TNFRSF1A	1.58824
		KLRF1	-2.67675			AP2A1	1.57042
		HLA-DQA1	-2.64423			LILRB1	1.56309
		HDC	-2.64182			ACTR2	1.542
		TUBGCP5	-2.61834			TNFSF9	1.53086
		CALM1	-2.61313			CTNNB1	1.52006
		CXCL16	-2.56091			PPARG	1.51135
		CRKL	-2.5281			TYMP	1.50906
		MERTK	-2.52786			C5AR1	1.48674
		CSF1	-2.51424			FLT1	1.48404
		HCST	-2.4808			NOS2	1.45327
		CD1D	-2.43847			PSMD9	1.4497
		PSMB8	-2.43504			ANGPT1	1.41003
		PSME1	-2.42579			ACTC1	1.36658
		HCK	-2.42069			PRKAB2	1.33572
		ADCY9	-2.40816			IRF3	1.32946
		RNF31	-2.38179			ITGB5	1.32316
		PSMB10	-2.3702			STAB2	1.3215
		TAPBP	-2.34471			IL1RN	1.3118
		ICAM2	-2.30949			SUMO1	1.31033
		ADCY4	-2.30606			MYL9	1.29871
		PECAM1	-2.25898			HIST2H3C	1.29616
		IL1B	-2.23855			BCAR1	1.29058
		TLR2	-2.21996			ARPC2	1.27372
		RAPGEF1	-2.20507			RELA	1.26523
		WIPF1	-2.20491			HIST1H3J	1.25098
		HLA-DRB4	-2.20288			CCL7	1.23979
		CCL24	-2.18846			ARG2	1.23761
		LAMP1	-2.17711			ACTG1	1.21169
		PRKAG1	-2.17414			MYL12A	1.20596
		HLA-DQA2	-2.1503			PLCG1	1.18836
		NFKBID	-2.13679			ACTA2	1.16332
		MMP25	-2.07966			CHUK	1.16269
		VAV1	-2.06622			S1PR3	1.14464
		PDCD1LG2	-2.0586			MMP7	1.13917
		HDAC11	-2.04437			PSMC6	1.09363
		MAP3K8	-2.03738			MICA	1.07953
		CD80	-2.02466			C1QC	1.06989
		FCAR	-2.01549			ARPC3	1.064
		IL3RA	-2.00312			IL10RB	1.06311
		IRAK4	-1.99634			MICB	1.06028
		PRKAR1A	-1.97812			LY96	1.04227
		KIR2DS2	-1.96227			OSBPL1A	1.02548
		DUSP1	-1.955			S1PR5	1.02363
		GRB2	-1.92155			FCGR3B	1.01593
		LTA	-1.91893			HDAC1	0.991778
		PIK3CB	-1.90529			PRKACA	0.94593
		TNFRSF1B	-1.88949			BCL3	0.931727
		PLD2	-1.88268			FCGR3A	0.931449
		CD14	-1.86999			RBCK1	0.923492
		SOCS1	-1.8553			PPP3R1	0.903961
		TAB3	-1.84251			MMP10	0.890881
		PIK3CA	-1.8177			SOCS2	0.872252
		SLC16A7	-1.80813			IFNA21	0.864477
		TAP1	-1.79562			ULBP3	0.863548
		RHOB	-1.77755			PSMD10	0.849578
		CIITA	-1.76687			IL2RA	0.848989
		PSD4	-1.75366			MYH9	0.84668
		LGALS9	-1.74757			PLD1	0.842554
		FGF2	-1.74184			CRP	0.840879
		IL12B	-1.73864			IFNAR2	0.813268
		CDH1	-1.72265			CSK	0.808348
		IL2	-1.70889			CCL18	0.800036
		CYBA	-1.69441			AKT2	0.797251
		IL4R	-1.69251			IFI30	0.782068
		IFNAR1	-1.68464			ID1	0.757987
		FLT3LG	-1.66419			GATA1	0.746568
		IFNA16	-1.6599			SMAD3	0.745579
		ARL8B	-1.65894			CSF3	0.739149
		AP2A2	-1.6565			ABL1	0.737103
		NCR1	-1.65316			SH3BP2	0.732563
		KDR	-1.64663			PLA2G4A	0.728248
		RAC2	-1.63957			MMP12	0.708723
		IDO1	-1.63874			HIST2H3D	0.704363
		GAB2	-1.63633			PRKCG	0.689743
		MYLK	-1.62988			HIST2H3A	0.685765
		CEBPD	-1.62834			TUBG2	0.683311
		KIT	-1.61486			MMP3	0.669123
		PPP3R2	-1.59957			IL12RB2	0.664715
		LTF	-1.57712			NGF	0.664554
		KLRC1	-1.57314			MMP8	0.664086
		IL3	-1.56286			IRAK2	0.639831
		KLRC2	-1.5526			KIR2DL3	0.632612
		IFNA6	-1.55215			MTOR	0.59588
		MMP9	-1.54766			IFNA10	0.588577
		ADCY7	-1.52265			HDAC6	0.572193
		CBL	-1.5195			PDGFB	0.56727
		RIPK1	-1.51217			KITLG	0.563203
		PSMB9	-1.5121			MMP19	0.548699
		ICAM3	-1.50257			PSMB6	0.527392
		FGR	-1.48218			PDIA3	0.517366
		CREB1	-1.47576			ARG1	0.514295
		HMGB1	-1.47139			MYLK2	0.500346
		AGER	-1.41998			CSF2	0.470835
		SPI1	-1.41622			ITPR3	0.465547
		C4B	-1.40197			IL1A	0.447774
		PRKCD	-1.39799			TUBGCP2	0.439684
		TGFB3	-1.39737			CDC42	0.426355
		TIRAP	-1.38226			ECSIT	0.421672
		TIMD4	-1.38116			HDAC8	0.416451
		PRKCA	-1.37098			HIST1H3E	0.412355
		NFATC1	-1.36833			IFNA17	0.406398
		RAET1E	-1.35405			MBL2	0.404334
		IL21	-1.3361			IFNA13	0.382026
		ARL14	-1.33001			TICAM1	0.373814
		HDAC5	-1.32977			ACTB	0.368558
		GAS6	-1.3223			CXCR1	0.365366
		MAPK8	-1.30416			VAV3	0.343238
		ADCY2	-1.29838			TRADD	0.339728
		TAB2	-1.29788			ARF6	0.337508
		NFKB2	-1.28673			TRAF6	0.317049
		CALM2	-1.2842			NCR2	0.299504
		ALOX15	-1.2704			KIR3DS1	0.283824
		CD86	-1.26328			LNPEP	0.283402
		SIRPA	-1.24814			PRKAG3	0.27003
		IFNA14	-1.23579			IFNA5	0.269908
		MAPK9	-1.23491			LIMK1	0.216413
		CSF3R	-1.23224			IRF5	0.209474
		NFATC3	-1.23088			ADCY1	0.179589
		S1PR2	-1.22704			ACTA1	0.164086
		ITGAM	-1.21638			RAF1	0.161323
		CCL2	-1.20471			RAC1	0.15436
		CD47	-1.19068			CD274	0.122341
		KIR3DL1	-1.18431			FCGR2C	0.12175
		TBL1X	-1.16662			FCGR2B	0.0783388
		KIR2DL4	-1.16223			C1QA	0.0678474
		RELB	-1.14931			OSM	0.0601409
		AKT3	-1.13143			FCGR2A	0.0522764
		EGLN2	-1.12424			ADCY10	0.0373657
		IRAK3	-1.09491			PIK3R2	0.0287799
		LRP1	-1.08936			MAPK3	0.0273032
		KDM6B	-1.08688			ARPC4	0.0248924
		CLEC2B	-1.04907
		PTGS2	-1.04226
		TRAF3	-1.0338
		SMAD4	-1.02181
		SOS1	-1.01198
		HDAC10	-0.99871
		TIMP3	-0.962588
		MAPK1	-0.935634
		SUMO4	-0.935541
		PSMA8	-0.934102
		NFATC2	-0.933093
		NFKBIE	-0.921152
		RAB7B	-0.90131
		IFNA8	-0.874424
		ROCK1	-0.868568
		TNIP3	-0.858095
		LGALS3	-0.843694
		TAP2	-0.842085
		IL13RA1	-0.834973
		IFNA4	-0.827371
		SP1	-0.812158
		LGMN	-0.800765
		NCF1	-0.796525
		FCGR1A	-0.794742
		IFNA7	-0.790196
		ADCY5	-0.789657
		CCL17	-0.779327
		PSME2	-0.753116
		MAPK11	-0.747687
		WAS	-0.727434
		PTPN6	-0.726905
		MARCH1	-0.628151
		TBX21	-0.623188
		HGF	-0.621246
		DEPTOR	-0.596923
		KIR2DL2	-0.577333
		IFNB1	-0.557405
		CXCL2	-0.527766
		ELANE	-0.527587
		ICAM1	-0.525774
		GSK3A	-0.525702
		FCER1G	-0.516991
		CALM3	-0.515607
		MYL12B	-0.497733
		TSC2	-0.486655
		IKBKG	-0.461599
		LYN	-0.450919
		IL23A	-0.449582
		FCGR1B	-0.425498
		SLC16A8	-0.423974
		ADCY6	-0.415223
		IRS2	-0.410708
		IFNA1	-0.409428
		ULBP1	-0.408884
		TBL1XR1	-0.405547
		H3F3A	-0.381516
		IL5	-0.367305
		TNIP2	-0.357146
		ITGAV	-0.342199
		IFNA2	-0.301621
		CCL3	-0.291609
		SMAD2	-0.260639
		RPTOR	-0.25312
		CXCL10	-0.252248
		MYD88	-0.235237
		HAVCR1	-0.230085
		IL10	-0.212976
		PSMD5	-0.208289
		PSMD6	-0.201728
		KIR2DL1	-0.194883
		PRKAR2A	-0.191145
		IL15	-0.186052
		PRKACG	-0.181862
		EGF	-0.148252
		NCF2	-0.125469
		CXCR2	-0.102072
		BAG6	-0.0850542
		MAP2K3	-0.0559316
		ITGB3	-0.0478925
		MMP2	-0.0430299
		TUBGCP3	-0.0377441
		HLA-L	-0.0192941
		AP2B1	-0.00506817
