# Supplementary material for: A multiscale signalling network map of innate immune response in cancer reveals cell heterogeneity signatures
Source: Nat Commun. 2019 Oct 22;10:4808. doi: 10.1038/s41467-019-12270-x (PMC6805895; doi:10.1038/s41467-019-12270-x)
Supplement: Supplementary file 5 — Supplementary Data 2 [file 41467_2019_12270_MOESM5_ESM.xlsx]

## Sheet: Sheet1
Signalling pathway name
2B4	na	PTN6	GZMB	INPP5D	CD48	CSK	SH2D1B	PTPN11	SH2D1A	VAV1	CBL	CD244	PLCG2	PLCG1	FASLG	SH3BP2	LAT	LCP2
ADGRB1	na	MSR1
C5	na	C5AR2	C5AR1	C5	SYK	PIK3CA	PIK3CB	PIK3CD	PIK3CG	PIK3R1	PIK3R2	MAPK3	MAPK1	IFNG
CATENINB	na	CTNNB1	CCR7	CDH1	CTNNA1	CTNNA2	CTNNA3	ZAP70	SYK	1L2
CCR2	na	CCL2	ZAP70	SYK	TYROBP	NCR2	PCNA	KMT2E
CCR5	na	CCL3	CCR5	CCL4	CCL5	CRK	DOC1
CCR7	na	CCL19	CCR7	P2RX7
CD36	na	CD36	ICAM1	IL18	IL18R1	IL18RAP	MYD88	IFNG	HMGB1	IRAK1	TRAF6	IRAK4	MAP3K14	MAPK8	MAPK9	MAPK10	MAPK11	MAPK12	MAPK13	MAPK14	TBX21	JUN	JUNB	JUND	JBP1	FOS	FOSB	FOSL1	FOSL2	MAF	MAFB	MAFA	MAFG	MAFK	MAFF	NRL	ATF1	ATF2	ATF3	BATF	BATF2	BATF3	JDP2	TGFBR2	SMAD2	SMAD3
CD40LG	na	ICOSLG	1L2	TNFSF4
CD47	na	CD47	ACTA2	ACTB	ACTC1	ACTG1	PRF1	NCR1	SH2D1A	MAPK3	MAPK1	MKNK1	NFKB1	KIR2DL4	RELA	NCR2	LTA	JAK1	IL2RG	IFNG	IRF1	IL2RB	IL12RB2	STAT4	NFKBIA	NFKBIB	NFKBIE	ETS1	TBX21	IL2RA
CR1	na	CR1	PLD1	PLD2	C1QC	C1QB	C1QA	C4B	C3	MBL2
CR3	na	ACTA2	ACTA1	ACTG1	ACTC1	MYL6	MYL9	MYH9	C3	ITGB2	ARPC3	ARPC2	ARPC5	ARPC4	RHOA	WAS	MYL12B	MYL12A	ARPC1B	ARPC1A	ROCK1	ITGAM	ACTB	MYL6B	ACTR3	ACTR2	SH2D1A	PLCG1	PLCG2	PIK3CA	PIK3CB	PIK3CD	PIK3CG	PIK3R1	PIK3R2	IL10	JAK1	TYK2	STAT3	STAT1	VEGFA	CCL19	CXCL10	IL15	CCL18	MMP9	IRF1	IFNA1	IFNA2
CR4	na	C3	ITGAX	ITGB2	HLA-DOB	HLA-DPA1	HLA-DPB1	HLA-DQA1	HLA-DQA2	HLA-DQB1	HLA-DQB2	HLA-DRA	HLA-DRB1	HLA-DRB3	HLA-DRB4	HLA-DRB5	CIITA	HIF1A	AKT1	AKT2	AKT3	PIK3CA	PIK3CB	PIK3CD	PIK3CG	PIK3R1	PIK3R2	MTOR	NFKB1	RELA	JAK2	STAT6	VEGFA	CSF2RB	CXCL8	IL8	IL12B	IL12A	CXCL1	IL23A	CSF2	TNF	CSF2RA	NFKBIA	NFKBIB	NFKBIE	IRF5	EPAS1	SOCS3
CSF1	na	CCL2	IL23A	IL10	IL12B	TNF	NFKB1
CSF2	na	CSF2RA	IL23A	NFKBIB	NFKBIA	IL12B	IL12A	NFKBIE	AKT1	AKT2	AKT3	FLT1	STAT6	HLA-DRA	CIITA	PIK3CB	PIK3CD	PIK3CG	JAK2	PIK3R2	PIK3R1	HLA-DQB2	HLA-DQA2	RELA	HLA-DPB1	HLA-DQB1	HLA-DRB3	HLA-DRB1	HLA-DRB4	HLA-DRB5	TNF	MTOR	HIF1A	NFKB1	CXCL1	EPAS1	SOCS3	IRF5	CXCL8	CSF2	STAT5B	STAT5A	HLA-DOA	HLA-DOB	PIK3CA	HLA-DPA1	VEGFA	HLA-DMB	HLA-DQA1
CSF2	na	CSF2RB
CSF3	na	JAK2
CX3CR1	na	CX3CL1	CX3CR1
CXCL12	na	CXCL12	CXCR4	AKT3	PIK3CA	PIK3CB	PIK3CD	PIK3CG	PIK3R1	PIK3R2	JAK1	IL2RG	STAT3	STAT1	IL18R1	IL18RAP	IL12RB2	IL21	TBX21	IL2RA
CXCR3	na	CXCR3	CXCL10	TGFB3	STAB2
DC	na	CXCL8	IL8	CXCR1	CXCR2
Fc_gamma_RI	na	CRP	SYK	VAV1	FCER1G	PLCG2	PLCG1	FCGR1B	FCGR1A	HCK	LYN	IGL	IGK	IGH	THBD
Fc_gamma_RII	na	ACTA2	CRP	ACTA1	ACTG1	ACTC1	PLCG2	PLCG1	WAS	FGR	LYN	ARPC3	ARPC2	FCGR2C	ARPC5	ARPC4	HCK	IGL	IGK	IGH	INPP5D	FCGR2A	SYK	ARPC1B	ARPC1A	VAV1	ACTB	ACTR3	ACTR2
Fc_gamma_RIII	na	BATF	NFATC2	NFATC3	NFATC4	PPP3R2	PPP3R1	NFATC1	TBX21	1L2	FOSB	JUNB	FCGR3A	JUND	FCGR3B	MAP2K2	MAP2K1	MAFK	SOS2	MAFA	MAFB	MAFF	MAFG	SOS1	FCER1G	CALM2	CALM3	CALM1	JUN	ARF6	MAPK3	MAPK1	FOSL1	PPP3PR2	PIK3R1	FOSL2	JBP1	LYN	HRAS	PIK3R2	SHC1	FOS	IFNG	ZAP70	PLA2G2A	LAT	TNF	FASLG	PPP3CA
FCAR	na	FCAR	FCER1G	SYK	IL6	TNF	HCK	LYN	IGL	IGK	IGH	HLA-DRA	HLA-DRB1	HLA-DRB3	HLA-DRB4	HLA-DRB5	CD1A	CD1B	CD1C	CD1D	CD40	CD80	CD86	HSPA1A	MAP2K1	MAP2K2	MAPK3	MAPK1	MIF	TGFB1	TGFB2	TGFB3	IL10	IL6	VEGFA	CCL4	CCL3	IL18	MYD88	ILB1	IL1B	CCL2	CXCL8	IL8	IL12B	CXCL10	IL12A	CXCL2	IL1A
FCER	na	FCER1G	FCER1A	FCER2	SYK	HCK	LYN	IGL	IGK	IGH	HLA-DQB1	HLA-DQB2	HLA-DRA	HLA-DRB1	HLA-DRB3	HLA-DRB4	HLA-DRB5	CD80	CD86	CD74	PRF1	KLRK1	MAPK3	MAPK1	MIF	IL10	VEGFA	ARG1	NOS2	IL12B	MMP9	TLR4	TNF	SPI1	IRF5	PTGS2	MRC1	STAB1	FCER2
FCGR2B	na	INPP5D	FCGR2B	PTN6	IGL	IGK	IGH
FLT3LG	na	FLT3	HLA-DRA	SPI1	STAT3	CD80	CD83	CD86	HLA-DQB1	HLA-DQB2	HLA-DPB1	HLA-DRB3	HLA-DRB1	HLA-DRB4	HLA-DRB5	FLT3LG	GATA1	ITGAX	IL10	HLA-DOA	HLA-DOB	HLA-DPA1	HLA-DMB	HLA-DQA1	HLA-DQA2	HLA-DMA
FN1	na	FN1	SIRPA
FT3LG	na	CXCL10	CXCR3
GSF1	na	CSF1R	CSF1	TYROBP	KIR2DS2	IFNG	CSF2
GSF2	na	IRF8	MAPK1	HLA-C
GSF3	na	CEBPB	IRF8	STAT3	GSF3	CSF3R	JAK1	MYC	ZAP70	SYK	PIK3CA	PIK3CB	PIK3CD	PIK3CG	PIK3R1	PIK3R2	MAP2K1	MAP2K2	MAPK3	MAPK1	PAK1
HAVCR1	na	HAVCR1
IFNAB	na	MIR30E	TNFSF10	PIK3CG	SH2D1A	MIR378	IL15	IFNAR2	PLCG2	PLCG1	IFNAR1	CCR5	HLA-DQA1	TYK2	IFNB1	HLA-DQB2	MICA	MMP9	HLA-DRA	STAT3	STAT1	PIK3CB	CD80	CD83	PIK3CD	PIK3CA	CD86	IL15RA	HLA-DQB1	PIK3R2	PIK3R1	CXCR4	IFNA13	MYC	IFNA10	IFNA17	IFNA16	IFNA14	CCR7	HLA-DPB1	HLA-DRB1	HLA-DRB3	JAK1	CD40	HLA-DRB4	HLA-DRB5	FASLG	PRF1	PRKCQ
IFNG	na	CCL2	HLA-K	TGFB2	IDO1	HLA-L	HLA-C	HLA-B	HMGB1	HLA-G	HLA-F	HIF1A	MIF	RIPK1	AKT1	AKT2	AKT3	MAPK10	MAPK11	MAPK12	MAPK13	PIK3CG	MAPK14	STAT6	HLA-DRA	STAT3	IL18RAP	CD80	PIK3CB	PIK3CD	PIK3CA	HLA-DRB4	MAPK3	MAPK1	HLA-DQB1	PIK3R2	ICAM1	HLA-DQB2	TGFB3	MAPK8	MAPK9	HLA-A	TGFB1	HLA-DPB1	NOS2	ITGB2	PIK3R1	HLA-DRB3	HLA-DRB1
IFNG	na	MYD88	SOCS1	IGK	INPP5D	PTN6	FCGR2B
IL1	na	ILB1	IL1R	IL1RAP	HIF1A	GRB2	PDK1	AKT1	AKT2	AKT3	PIK3CA	PIK3CB	PIK3CD	PIK3CG	PIK3R1	PIK3R2	INPP5D	MIF	IL10	JAK1	IL4	TYK2	MAF	JAK2	IL2RG	KLF4	IRS2	STAT6	IL4R	STAT3	IL13RA1	IL13	LGALS3	CSF1R	CSF1	IL6ST	VEGFA	IL18	IL12B	IL23A	IFNG	INHBA	MMP9	MPP6	CCL24	IL1RN	SOCS1	CSF2RA	IL12A
IL10	na	CD1D	CD1B	CD1C	IL10RB	CD1A	MKNK1	NFKBID	MAPK14	MAPK10	MAPK11	MAPK12	MAPK13	THBS1	IL10RA	HLA-DRA	CD80	CD86	HLA-DQB1	ICAM1	HLA-DQB2	HLA-DQA2	MAPK8	MAPK9	DUSP1	HLA-DPB1	NOS2	IL4R	HLA-DRB3	HLA-DRB1	HLA-DRB4	HLA-DRB5	TNIP3	TNF	IL1RN	INPP5D	SOCS3	MIR155	ARG2	HMOX1	ID3	HLA-DQA1	HLA-DOA	HLA-DOB	MMP9	HLA-DPA1	43160	HLA-DMB	CD163
IL10	na	IL10	TYK2	STAT3	JAK1
IL12	na	KLRB1	TBX21	SH2D1A	IL12B	IL12A	SMAD3	TNFSF10	MIR16-1	TYK2	MIR16-2	MIR15A	MIR15B	STAT4	IL12RB2	JAK2	MIR200A	TGFBR2	IFNG	SP1	SMAD2	IL10	MIR212	MIR132	PRF1	MIF	CCR2	CXCL8	IL8	CXCL1	HMGB1	TRADD	MAP3K7	TAB2	IRF1	TNFRSF1A	TRAF2	RIPK1	BIRC2	BIRC3	TRAF1	TNF	NFKBIA	NFKBIB	NFKBIE	MAPK11	MAPK12	MAPK13	MAPK14
IL13	na	PLCG1	BATF	IL13	IL23A	TGFB1	NFKBIB	ADCY8	FOSB	JUNB	JUND	CD36	NFKBIE	PRKAR2A	ALOX15	MAFK	ADCY10	MAFA	MAFB	JAK2	TYK2	MAFF	MAFG	STAT6	STAT3	STAT1	PRKAB1	JUN	PRKACG	INHBA	PRKACB	FOSL1	FOSL2	JBP1	EPAS1	DUSP1	PRKAG3	IL18	NFKBIA	PRKAB2	IL4R	FOS	JAK1	IL13RA1	IL12B	PRKAG2	PPARG	HIF1A	PRKAR1B
IL15	na	TBX21	PIK3CD	MKNK1	MIR15A	SMAD3	AKT1	AKT2	AKT3	MIR16-1	IL1A	PIK3CG	ETS1	MICA	MIR223	STAT4	STAT3	IL18RAP	PIK3CA	PIK3CB	IL12RB2	1L2	IFNB1	MAPK3	MAPK1	JAK3	PIK3R1	JAK1	MYD88	MICB	PIK3R2	TGFBR2	IFNG	MIR27A	IL18R1	TNF	MTOR	PRF1	ILB1	IL2RA	IL2RB	STAT1	MIR15B	GZMA	GZMB	KLRK1	MIR150	IL15	IL6
IL18	na	BATF	TBX21	FOSB	JUNB	JUND	SMAD2	SMAD3	NFKBIZ	MAFK	MAPK10	MAPK11	MAPK12	MAPK13	MAFA	MAFB	MAFF	MAFG	IL18RAP	JUN	FOSL1	ICAM1	FOSL2	JBP1	MAPK8	IRAK1	HMGB1	IRAK4	TGFBR2	TRAF6	FOS	IFNG	IL18R1	FASLG	IL18	MAPK14	MAPK9	MYD88	NRL	JDP2	MAP3K14	MAF	BATF2	BATF3	ATF1	ATF3	ATF2
IL2	na	ACTA2	ACTA1	ACTG1	NFKBIB	ACTC1	NFKBIA	NFKBIE	ETS1	STAT4	WASF2	IL12RB2	MAPK3	MAPK1	JAK3	JAK1	NFKB1	RELA	MKNK1	IFNG	IRF1	NCR1	NCR2	LTA	PRF1	TBX21	IL2RA	IL2RB	IL2RG	STAT5B	STAT5A	KIR2DL4	SH2D1A	ACTB
IL21	na	TBX21	IL21	AKT1	AKT2	AKT3	STAT3	STAT1	PIK3CA	PIK3CB	IL12RB2	PIK3CD	PIK3CG	JAK3	PIK3R1	JAK1	PIK3R2	IL18R1	IL2RA	IL18RAP	IL2RG	IL21R	STAT5B	STAT5A	NFKBIE	EPAS1	MAOA	ALOX15	PPARG	DUSP1	PRKACA	PRKACB	PRKACG	PRKAB1	PRKAB2	PRKAG1	PRKAG2	PRKAG3	PRKAR1A	PRKAR1B	PRKAR2A	PRKAR2B	JUN	JUNB	JUND	JBP1	FOS	FOSB	FOSL1
IL3	na	CSF2RB	CD80	CD40	CD86	IL3RA	IL3	ICOSLG	TNFSF4
IL4	na	LGALS3	STAT6	CSF2RA	TIMP3	HIST2H3A	IL23A	TGFB1	IL6ST	PIK3CD	VEGFA	IL12B	CD36	MIF	CD209	ALOX15	AKT3	MRC1	MMP9	TYK2	MPP6	PIK3CA	STAT3	PIK3R2	IL12A	CIITA	PIK3CB	CSF1R	MAOA	PIK3CG	INHBA	IL5	JAK2	H3F3B	H3F3A	JAK1	MYC	CCL24	JAK3	IL4R	HIST2H3D	IL1RN	IFNG	PPARG	KDM6B	KLF4	HIF1A	PIK3R1	HIST1H3B
IL6	na	IL6ST	TYK2	HLA-DRA	CTSS	STAT3	GST3	JAK2	HLA-DQB2	HLA-DQB1	JAK1	HLA-DPB1	HLA-DRB3	HLA-DRB1	HLA-DRB4	IL6R	HLA-DRB5	SOCS3	IL6	HLA-DOA	HLA-DOB	HLA-DPA1	HLA-DMB	HLA-DQA1	HLA-DQA2	HLA-DMA
IL8	na	CXCR2	CXCR1	IL8	CXCL8	HLA-DPA1	HLA-DPB1	HLA-DQA1	HLA-DQA2	HLA-DQB1	HLA-DQB2	HLA-DRA	HLA-DRB1	HLA-DRB3	HLA-DRB4	HLA-DRB5	JAK1	TYK2	JAK2	STAT3	IL6	IL6ST	IL6R	SOCS3
INTEGRIN_A4B1	na	PTK2	ITGA4	MAP2K3	PTK2B	MAPK11	MAPK12	MAPK13	FYN	MAPK3	MAPK1	ZAP70	LYN	ITGB1	RAC2	SHC1	RAC1	VCAM1	LCP2	MAPK14	FN1	VAV1	CXCL8	GRB2	PAK1	IL8	MYD88	ILB1	IL1A	IFNG	IL15	1L2	TNF	IFNB1	IL2RB	IL12RB2	STAT4	ETS1	TBX21	MIR15A	MIR15B	MIR16-1	MIR16-2	MIR150	MIR27A	MIR223	TGFBR2	SMAD3	IL2RA
INTEGRIN_A5B1	na	ITGB1	MAPK14	PTK2	RAC2	SHC1	FN1	RAC1	VAV1	CXCL8	FYN	ITGA5	GRB2	MAP2K3	MAPK3	MAPK1	ZAP70	MAPK12	MAPK13	PAK1	IL8	MAPK11
INTEGRIN_AVB3	na	ITGB3	MFGE8	ITGAV
INTEGRIN_AVB5	na	RAC2	MFGE8	RAC1	DOC1	ITGAV	CRK	BCAR1
KIR2DL1	na	HLA-C	PTPN11	CD244	VAV1	KIR2DL1	PTN6	ABL1	CRK	WIPF1	WAS
KIR2DL2	na	HLA-C	IFNG	PTPN11	:KIR2DL2	PTN6	SH2D1B	SH3BP2	SH2D1A	CBL	LCP2	VAV1	PLCG1	PLCG2	INPP5D	PTN6	PTPN11	CSK
KIR2DL3	na	HLA-C	KIR2DL3	PTPN11	PTN6	LCK
KIR2DL4	na	PTPN11	HLA-G	KIR2DL4
KIR2DL4	na	IFNG	MAPK14	MAPK11	MAPK12	MAPK13
KIR2DS2	na	TYROBP	KIR2DS2	CSF2	IFNG	ZAP70	SYK
KIR2DS4	na	HLA-C	MAPK3	KIR2DS4	MAPK1
KIR3DL1	na	HLA-B	PTPN11	PTN6
KIR3DS1	na	TYROBP	IFNG	KIR3DS1
KLRB1	na	KLRB1	IFNG	MIR155	CLEC2D	MIR16-1	MIR16-2	MIR15A	MIR15B
KLRC2	na	TYROBP	SYK	KLRC2	KLRD1	HLA-E
KLRC3	na	TYROBP	KLRC3	KLRD1	HLA-E
KLRG1	na	IFNG	KIR3DS1	TNF	CDH1	CDH2	CDH4	MAPK13	MAPK14
KNP44	na	LCK
LACTIC	na	SLC16A8	SLC16A1	ARG1	SLC16A3	SLC16A7	VEGFA	HIF1A
LFA1	na	CD226	PVR	FYN	MAPK3	MAPK1	ICAM2	ICAM1	PRKCI	PRKCH	ITGB2	PRKCA	PRKCB	PRKCE	PRKCD	PRKCG	PRKCZ	FASLG	PRF1	PRKCQ	LCP2	VAV1	ITGAL	PVRL2
LGALS1	na	IL10	LGALS1	ID3	S1PR4	S1PR5
LGALS3	na	MRC1	SLC3A2	AKT1	AKT2	AKT3	PIK3R2	PIK3R1
LGALS3	na	LGALS3	LRP1
LILRB1	na	HLA-G	LILRB1	FYN	SHC1	GRB2	LCP2	ZAP70	VAV1	LYN	MAPK3	MAPK1	PAK1	FN1	CXCL8	IL8	MAPK11	MAPK12	MAPK13	MAPK14	MAP2K3
LRP1	na	CALR	LRP1	IGK	FCER1G	SYK	VAV1	PLCG1	PLCG2	LYN	CRP	FCGR1A	FCGR1B	HCK
LTF	na	LTF	FASLG	ICAM2	ICAM1	PVRL2	PVR	FYN	LCP2	VAV1	ITGB2	MAPK3	MAPK1	ITGAL	PRKCA	PRKCB	PRKCE	PRKCG	PRKCZ	PRKCD	PRKCH	PRKCQ	PRKCI	CD226
MCR1	na
MERTK	na	PROS1	MERTK	GAS6	AKT2	AKT3	TYROBP	TGFBR1	TGFBR2	TGFB2	TGFB1	TGFB3	SMAD4	SMAD3	IL10	LGALS3	ARG1	NOS2	CCL5	CCL3	CCL2	IFNG	THBS1	IRAK3	TNF	IL12A	IL12B	IRF3	MRC2	TBX21	MIR185	MIR183	MIR1245A	SMAD2	IFNB1
MIF	na	CD74	PTGS2	STAB1	IL12B	MIF	MRC1	HLA-DRA	SPI1	CD80	CD86	MAPK3	MAPK1	HLA-DQB1	HLA-DQB2	HLA-DPB1	NOS2	TLR4	HLA-DRB3	HLA-DRB1	HLA-DRB4	HLA-DRB5	TNF	VEGFA	PRF1	ITGAX	IRF5	FCER2	IL10	ARG1	KLRK1	HLA-DOA	HLA-DOB	MMP9	HLA-DPA1	HLA-DMB	HLA-DQA1	HLA-DQA2	HLA-DMA
MSR1	na	MSR1
NKG2A	na	KLRC1	KLRD1	SYK	PTPN11	HLA-E	PTN6	CD247	FASLG	ABL1	CRK
NKG2D	na	RAET1E	CCL4	RASSF5	RAP1A	PLCG2	MAPK10	CBL	MICB	MICA	CRKL	PIK3CA	PIK3CB	PIK3CD	MST1	PIK3CG	PXN	PIK3R1	MAPK8	MAPK9	PIK3R2	IFNG	DAP10	GZMB	KLRK1	CSF2	VAV1	GRB2	ULBP2	ULBP3	ULBP1	LCK
NKP30	na	BAG6	NCR3LG1	SYK	NCR3	FYN	CD247	ZAP70	LCK
NKp30	na	1L2
NKP44	na	PCNA	KMT2E	TYROBP	FYN	NCR2	SYK	ZAP70
NKP46	na	FCER1G	RAC2	MAP2K2	SYK	PIK3CA	PIK3CB	RAC1	FYN	NCR1	PAK1	MAPK3	MAP2K1	CD247	PIK3CD	PIK3R2	PIK3R1	MAPK1	PIK3CG	LCK	ZAP70
NKP80	na	IFNG	PIK3CA	PIK3CB	CLEC2B	PIK3CD	PIK3CG	MAPK3	MAPK1	PIK3R2	PIK3R1	SYK	LCK	KLRF1
P2RX7	na	ILB1	NLRP3	CASP1	PYCARD	IL1B	P2RX7	CD1C	MSR1	CD36	ACTA1	ACTA2	ACTB	ACTC1	ACTG1	ARHGEF2	PSD4	PIP5K1A	MYO1E	CANX	ARL14EP	B2M	HLA-A	HLA-B	HLA-C	HLA-E	HLA-F	HLA-G	HLA-K	HLA-L	PSMA1	PSMA2	PSMA3	PSMA4	PSMA5	PSMA6	PSMA7	PSMA8	PSMB1	PSMB2	PSMB3	PSMB4	PSMB5	PSMB6	PSMB7	PSMB8	PSMB9	PSMB10	PSMC1
P2RY2	na	P2RY2	PTPRC	CBL	VAV1	PLCG1	PLCG2	PIK3R1	PIK3R2	INPP5D
PECAM1	na	PECAM1
PGE2	na	PTGER4	CXCL12	THBS1	PTGER2	CXCR4	ZAP70	VAV1	MAPK3	MAPK1	PAK1	FN1	CXCL8	IL8	MAPK11	MAPK12	MAPK13	MAPK14	MAP2K3
S100A	na	S100A9	AGER	S100A8	IGL	IGK	FCER1G	CD247	FCGR3A	FCGR3B	LAT	SHC1	LCK	GRB2	SOS1	SOS2	ZAP70	SYK	CYTH1	VAV1	PLCG1	PLCG2	PIK3R1	PIK3R2	LYN	PLD1	PLD2	MAP2K1	MAP2K2	MAPK3	MAPK1	PLA2G2A	PLA2G4A	NFATC1	NFATC3	NFATC2	NFATC4	NFAT5	CALM1	CALM2	CALM3	INPP5D	HRAS	ARF6	PPP3CA	PPP3CB	PPP3CC	PPP3R1	PPP3PR2
S1PR	na	S1PR3	S1PR2	S1PR1	S1PR5	S1PR4	WAS	ACTR2	ACTR3	ARPC2	ARPC3	ARPC4	ARPC1A	ARPC1B	ARPC5	MYH9	ROCK1	ITGAM	ITGB2	RHOA	C3	MYL6	MYL6B	MYL9	MYL12A	MYL12B
SCF2	na	IL4R	STAT1
SIRPA	na	CD47	SIRPA	HLA-C	HLA-E	HLA-F	HLA-G	HLA-K	HLA-L	HLA-DMA	HLA-DMB	HLA-DOA	HLA-DOB	HLA-DPA1	HLA-DPB1	HLA-DQA1	HLA-DQA2	HLA-DQB1	HLA-DQB2	HLA-DRA	HLA-DRB1	HLA-DRB3	HLA-DRB4	HLA-DRB5	CD80	CIITA	TNFSF10	HIF1A	ICAM1	AKT1	AKT2	AKT3	PIK3CA	PIK3CB	PIK3CD	PIK3CG	PIK3R1	PIK3R2	ITGB2	MAPK3	MAPK1	RELA	MIF	TGFB1	TGFB2	TGFB3	IL10	STAT6	STAT3
SLAMF7	na	INPP5D	VAV1	FYN	CBL	PLCG2	PLCG1	PTPRC	PIK3R2	PIK3R1	SLAMF7
STAB2	na	TGFB1	TGFB2	TGFB3	STAB2	C1QC	C4B	C3	MBL2
STING	na	IRF3	IL6	TGFB2	TGFB3	TBK1	TGFB1	IL10	CHUK	IFNB1	IKBKB	IKBKG	TMEM173
TGFB	na	CCL2	CCL3	TGFB2	TGFB3	CCL5	SMAD4	IL12B	IL12A	SMAD3	AKT1	AKT2	AKT3	IFNB1	MRC2	TYROBP	THBS1	TBX21	IRAK3	TGFB1	TGFBR2	NOS2	IFNG	MIR183	MIR185	NCR3	TNF	SMAD2	LGALS3	TGFBR1	IRF3	MIR1245A	KLRK1	ARG1	IL10
THBS1	na	CD47	CD36	THBS1	CRK	ABL1	VAV1	HLA-C	KIR2DL1	PTN6	PTPN11
TIMD4	na	TIMD4	STAT3	GSF3	CSF3R	IRF8	CEBPB	MYC
TLR2_4	na	PTGS2	TIMP2	TIMP1	MIF	IKBKB	MAFK	IKBKG	TIKAM1	MAFA	MAFB	MAFF	MAFG	MAP3K7	IRAK2	JBP1	IRAK1	IRAK4	HLA-DPB1	HLA-DRB3	HLA-DRB1	CREB1	HLA-DRB5	LY96	CXCL10	CXCL2	SOCS3	CXCL8	TLR2	TLR4	MAF	CCL2	BATF	CD1D	CD1B	CD1C	CCL4	CD1A	MAPK13	TIRAP	JUN	HLA-DQB1	HLA-DQB2	MYD88	FOS	CHUK	VEGFA	ECSIT	ILB1
TNF	na	BATF	CD1D	IDO1	CD1B	CD1C	CD1A	NFKBIB	SHARPIN	FOSB	JUNB	BIRC3	JUND	NFKBIE	RIPK1	CCR2	MAFK	MAPK10	MAPK11	MAPK12	MAPK13	MAFA	MAFB	IFNB1	HLA-DMB	MAFF	MAFG	HLA-DRA	TRAF1	CD80	CD83	JUN	MAP3K7	TRADD	CD86	TAB2	FOSL1	FOSL2	JBP1	MAPK8	MAPK9	HMGB1	HLA-DOA	TGFB1	HLA-DPB1	TRAF2	NFKBIA	RBCK1	FOS
VEGFA	na	ID1	MAPK3	MAPK1	VEGFA	REL	RELB	KDR	FLT1
[truncated: 217 more columns]
