# Supplementary material for: A multiscale signalling network map of innate immune response in cancer reveals cell heterogeneity signatures
Source: Nat Commun. 2019 Oct 22;10:4808. doi: 10.1038/s41467-019-12270-x (PMC6805895; doi:10.1038/s41467-019-12270-x)
Supplement: Supplementary file 6 — Supplementary Data 3 [file 41467_2019_12270_MOESM6_ESM.xlsx]

## Sheet: Sheet1
Metamodule name
CORE_ACTIVATION	na	PPP3R2	PPP3R1	TBX21	IKBKB	AKT1	AKT2	AKT3	HREB	IKBKG	PPP3PR2	MAP3K8	CALM2	CRKL	CALM1	PIK3CA	PIK3CB	MAP3K1	PIK3CD	MAP3K7	PIK3CG	IRAK3	RELA	IRAK1	SHC1	SP1	CREB1	TNIP2	TNIP3	GATA3	NFAT5	INPP5D	PLD1	PLD2	SYK	MIR155	GSK3A	GSK3B	GRB2	LAT	PAK1	RAPGEF1	NFATC1	NFATC2	NFATC3	NFATC4	MAPK12	NFKBIB	HRAS
CORE_INHIBITION	na	MIR30E	PRKAG1	PRKAG3	PRKAG2	SUMO4	MAFK	MAFA	MAFB	MIR15A	MAFF	MAFG	SUMO1	CDH1	JBP1	MYC	SUMO3	SUMO2	PTN6	GATA1	ADCY4	ADCY5	ADCY6	ADCY7	INPP5D	ADCY1	ADCY2	ADCY3	PTPN11	ADCY8	ADCY9	RUNX1	MAF	BATF	MIR150	HIF1A	MIR16-1	MIR223	FOS	JUN	H3F3B	H3F3A	PRKAB2	CSK	PRKAB1	PPARG	HIST2H3D	HIST2H3C	HIST2H3A
IMMUNE_STIMULATION	na	TAP1	HDAC1	TAP2	ACTG1	NCF2	PSMF1	NCF1	IFNAR2	OSBPL1A	B2M	IFNAR1	43160	HDAC5	TYK2	MICB	CANX	IL12RB2	ARHGEF2	PSMB10	FADD	IFNA13	HLA-DQB1	IFNA10	IFNA17	IFNA16	IRAK4	IFNA14	HLA-DPB1	CTSL	IFNG	HLA-DRB3	CTSB	HLA-DQB2	CTSD	IFI30	CTSG	LY96	TIKAM1	IRAP	CTSS	IL21	SOCS1	SOCS3	SOCS2	PSMD5	PTPN11	RILP	CSF2
IMMUNE_SUPPRESSION	na	CD74	CSF2RB	TGFB2	IDO1	IL10RA	IL10RB	PTGS2	SMAD4	GSF3	IL6ST	CD36	MIF	TNFRSF14	VTCN1	HDC	MIR17	TYK2	ICOSLG	FLT1	STAT6	STAT3	IL23A	STAT1	CSF1R	THBS1	INHBA	JAK2	JAK3	CD276	KDR	TGFB1	TGFBR2	TGFBR1	IL4R	MIR20A	IL1RN	CD47	JAK1	IL6R	LGALS9	IL3RA	SMAD2	CSF3R	LGALS3	PDCD1LG2	LGALS1	SMAD3	SLC3A2
INHIBITION_OF_TUMOR_RECOGNITION	na	KLRB1	KLRD1	HLA-C	HLA-B	HLA-G	HLA-E	CD244	PECAM1	LILRB1	KIR2DL2	CDH1	CDH2	CDH4	KLRC1	SIRPA	KIR3DS1	KIR3DL1	IGL	IGK	IGH	CLEC2D	KIR2DL3	KIR2DL1	KIR2DL4	SLAMF7	PECAM1	FCGR2B
MARKERS	na	LGALS3	KLRB1	STAB1	CD1C	CD1A	CD33	CD34	FCGR3B	CD209	NCAM1	FLT1	MRC1	FCER1G	LILRB4	FCER1A	CD80	KIR2DL1	CD86	CXCR2	CXCR1	MRC2	SPN	CEACAM8	ITGAM	IL4R	PECAM1	FCGR3A	CD40	NCR1	CD68	MME	IL3RA	CD8A	TNFSF8	THBD	ITGAX	FCER2	CD163	CLEC4C	KIT	KIR2DL3	LY75	CD14	FUT4	ANPEP	KIR2DL4	KIR3DS1	ENPP3
RECRUITMENT_OF_IMMUNE_CELLS	na	CCL2	CCL3	MMP10	CCL7	CCL4	CCL5	IL1R	AGER	C5AR2	CCR2	C5AR1	CCR5	CCR7	IL18RAP	PTGER4	S1PR2	S1PR1	PTGER2	S1PR4	CXCR3	CXCR2	CXCR1	S100A9	JAK3	ICAM1	CXCR4	CX3CL1	S1PR5	CCL22	CCL24	C5	S100A8	ILB1	ITGB2	IL18R1	LTF	IL1RAP	P2RY2	CXCL10	KITLG	CXCL12	CXCL16	IL18	CXCL2	FN1	CX3CR1	CCL17	CCL18
TUMOR_GROWTH	na	MMP14	TGFB1	ELANE	TGFB3	MMP10	MMP11	MMP12	MMP13	MMP19	HGF	IL1A	IL1B	EGF	TIMP2	TIMP1	NLRP3	MPP6	OSM	PYCARD	ANGPT1	ILB1	PDGFB	PLAU	CTSG	VEGFA	NGF	MMP25	ADM	FGF2	TGFB2	CXCL1	CASP1	CXCL8	TIMP3	TYMP	MMP8	MMP9	MMP7	WNT7B	MMP2	MMP3	IL8	MMP1	PSMC6	PSMD1	PSMD2	PSMD3	PSMD4
TUMOR_KILLING	na	ACTA2	NCF2	NCF1	ACTA1	ACTG1	MIR30E	NCF4	ACTC1	TUBB3	MIR27A	TUBB	MYL6	TNFSF10	TUBB4Q	TUBA4A	MYL9	MIR223	TUBA3C	TUBA3E	ARPC1A	WASF2	MIR150	TUBA1C	TUBA1B	TUBA1A	MYH9	MIR378	TUBA3D	TUBB1	TUBB6	TUBG2	PXN	TUBA8	WAS	TUBGCP3	TUBB4	TUBB2B	NOS2	RAC2	RAC1	ARPC3	ARPC2	GNLY	MYLK2	TUBGCP5	ARPC5	ARPC4	CYBB
TUMOR_RECOGNITION	na	PROS1	RAET1E	MFGE8	NCR3LG1	CD36	CD226	FCGR1B	FCGR1A	MICB	MICA	MSR1	TYROBP	FGR	LYN	FCAR	KIR3DS1	CX3CR1	FN1	FCER2	MIR155	CLEC2B	C1QC	C1QB	C1QA	GRB2	ULBP2	ULBP3	ULBP1	PCNA	CRP	HLA-C	ITGA4	ITGA5	HLA-E	ITGB3	ITGB2	KIR2DS4	KIR2DS2	TMEM173	PVRL2	C4B	CX3CL1	PRKCE	NCR2	NCR1	HCK	IGL	IGK
Module name
ANTIGEN_PRESENTATION_AND_IMMUNOSTIMULATORY_CHEKPOINTS	na	TAP1	TAP2	ACTG1	NCF2	PSMF1	OSBPL1A	B2M	43160	CANX	PSMB10	ARHGEF2	PSD4	HLA-DPB1	CTSL	ARL14EP	HLA-DRB3	CTSB	HLA-DRB1	CTSD	IFI30	HLA-DRB5	IRAP	CTSS	PSMD5	RILP	ACTB	ACTA2	CD1D	ACTA1	CD1B	CD1C	CD1A	HLA-C	HLA-B	HLA-A	HLA-G	HLA-F	HLA-E	RAC2	AP2B1	HLA-DQB1	HLA-DQB2	RAB7B	RAB7A	PSMB9	PSME2	PSMB7	RHOB
DANGER_SIGNAL_PATHWAYS	na	MFGE8	STAB2	PROS1	CD36	ITGAV	TMEM173	P2RX7	MBL2	TBK1	S1PR3	S1PR2	S1PR1	S1PR5	S1PR4	C4B	CX3CL1	MSR1	ADGRB1	ITGB3	ITGB2	ITGB5	C3	CR1	MERTK	P2RY2	ITGAX	LRP1	CX3CR1	TIMD4	CALR	C1QC	C1QB	C1QA	ITGAM	HAVCR1	GAS6
FC_RECEPTORS	na	FCAR	CRP	IGL	FCER1A	FCER2	FCGR2C	FCGR3A	FCER1G	FGR	FCGR3B	CD247	FCGR1B	FCGR1A	HCK	LYN	FCGR2A	IGK	IGH	PRKCH	PRKCQ	PRKCI	CD226	FN1
IMMUNOSTIMULATORY_CORE_PATHWAYS	na	PPP3R2	PPP3R1	IKBKB	AKT1	AKT2	AKT3	HREB	IKBKG	PPP3PR2	MAP3K8	CALM2	CRKL	CALM1	PIK3CA	PIK3CB	MAP3K1	PIK3CD	MAP3K7	PIK3CG	RELB	RELA	IRAK1	SHC1	CREB1	TNIP2	TNIP3	INPP5D	PLD1	PLD2	SYK	GSK3A	GSK3B	GRB2	CYTH1	LAT	PAK1	RAPGEF1	MAPK12	NFKBIB	HRAS	NFKBIA	GAB2	NFKBID	NFKBIE	CRK	TSC2	MST1	AKT1S1
IMMUNOSTIMULATORY_CYTOKINE_EXPRESSION	na	HMGB1	IL12B	IL12A	IL15	CSF2	MICB	MICA	1L2	IFNB1	IFNA13	IFNA10	IFNA17	IFNA16	IFNA14	IFNG	TNF	IL18	IFNA8	IFNA2	IFNA1	IFNA7	IFNA6	IFNA5	IFNA4	IFNA21
IMMUNOSTIMULATORY_CYTOKINE_PATHWAYS	na	IFNAR2	IFNAR1	TYK2	IL12RB2	FADD	IFNA13	IFNA10	IFNA17	IFNA16	IRAK4	IFNA14	IFNG	LY96	TIKAM1	IL21	SOCS1	SOCS3	SOCS2	PTPN11	CSF2	TLR2	TLR4	MIR212	HDAC11	HDAC10	CSF2RB	CSF2RA	IFNA6	IFNGR1	IFNGR2	TIRAP	STAT5A	JAK2	JAK3	JAK1	MYD88	PTPN2	TNFRSF1B	TNFRSF1A	CD14	RBCK1	IL13	IL15RA	CREBBP	HDAC1	HDAC3	HDAC2	HDAC5
IMMUNOSUPPPRESSIVE_CORE_PATHWAYS	na	BATF	HDAC3	CTNNA3	PRKAG1	ADCY8	FOSB	JUNB	JUND	HIF1A	PRKAR2A	ALOX15	MAFK	ADCY10	ABL1	MAFA	MAFB	MAFF	MAFG	HMOX1	PRKAB1	JUN	SUMO1	FOSL1	NCOR1	FOSL2	CDH1	JBP1	SUMO2	DUSP1	PRKAG3	UBE2I	PRKAG2	PRKAB2	CSK	FOS	PRKACB	EGLN1	SUMO4	PPARG	PTN6	PRKAR1A	PRKAR1B	PRKAR2B	TBL1X	CTNNA1	CTNNA2	TBL1XR1	ADCY4
IMMUNOSUPPRESSIVE_CHEKPOINTS	na	CD274	CD276	LGALS9	TNFRSF14	VTCN1	PDCD1LG2	ICOSLG	CREBBP	SPI1	IRF8	IRF5	ETS1	SP1	TBX21	HLX	IRF9	MIR155	MIR212	MIR132
IMMUNOSUPPRESSIVE_CYTOKINE_EXPRESSION	na	TGFB1	IL1RN	GSF3	IL23A	PTGS2	IL10	IL13	CSF1	MIF	IL6	INHBA	IL4	IDO1	HDC	LGALS3	IL5	CSF3	THBS1	KLRF1	SH2D1B	FYN	LCK	SH3BP2	GRB2	PTPRC	SH2D1A	LCP2	ZAP70	KLRC3	KLRD1	HLA-E	TYROBP	KIR2DS2	KIR3DS1	NCR2	KLRC2	HLA-C	PCNA	KMT2E
IMMUNOSUPPRESSIVE_CYTOKINE_PATHWAYS	na	CD74	CSF2RB	TGFB2	TGFB3	IL10RA	IL10RB	TGFB1	SMAD4	GSF3	IL6ST	CD36	MIF	MIR17	TYK2	FLT1	STAT6	STAT3	STAT1	CSF1R	THBS1	JAK2	JAK3	JAK1	KDR	TGFBR2	TGFBR1	IL4R	MIR20A	SLC16A8	CD47	IL6R	IL3RA	SMAD2	CSF3R	LGALS3	LGALS1	SMAD3	SLC3A2	IL13RA2	IL13RA1	SOCS3	IL2RG	IL10	MIR155	SLC16A3	IL13	CSF1	SLC16A7
INTEGRINS	na	PRKCI	MFGE8	ITGA4	ITGA5	CD226	PVR	PVRL2	ICAM3	ICAM2	ICAM1	ITGB1	PRKCH	ITGB3	ITGB2	ITGB5	PRKCA	PRKCB	PRKCE	PRKCD	PRKCG	PRKCZ	VCAM1	PRKCQ	ITGAX	FN1	ITGAV	ITGAL	ITGAM	S1PR4	S1PR5	CX3CL1	LTF	IL1R	IL1RAP	C5AR1	C5AR2	MMP10	CXCR1	CXCR2	CXCL16	KITLG	KIT	CCL17	CCL22	CXCL6	CCR7	S100A8
LYTIC_GRANULES_EXOCYTOSIS_AND_PHAGOCYTOSIS	na	ACTA2	MIR30E	ACTA1	ACTG1	ACTC1	MIR27A	TUBB	MYL6	TNFSF10	TUBB4Q	TUBA4A	MYL9	MIR223	TUBA3C	TUBA3E	MYL12A	WASF2	MIR150	TUBA1C	TUBA1B	TUBA1A	MYH9	MIR378	TUBA3D	TUBB6	PXN	TUBA8	WAS	TUBB2B	TUBB4	ARPC3	ARPC2	GNLY	MYLK2	TUBGCP5	ARPC5	ARPC4	LTB	LTA	TNF	FASLG	PRF1	CFL1	TRIP10	TUBGCP4	TUBB1	TUBB2A	TUBGCP2
MARKERS_DC	na	ITGAX	LILRB4	CD1C	CD1A	CD80	CLEC4C	CD40	CD86	CD209	CD14	IL3RA	CD8A	THBD	LY75	FCAR	HCK	FGR
MARKERS_MACROPHAGE	na	MRC1	MRC2	STAB1	FCER2	CD163	CD68	CD209	CD14	ITGAM	LGALS3	HSPA1A	PTPN11	JAK1	IL4	TYK2	JAK2	IL2RG	STAT6	STAT3	STAT1	IL13	CSF2RB	IL18	IL18R1	IL18RAP	MYD88	IL12B	IL12A	IFNG	IL15	1L2	CSF2	HMGB1	LTF	IRAK4	TLR2	TLR4	TIRAP	LY96	CD14	CREBBP	PTPN2	SOCS1	TRADD	IRAK2	TNFRSF1A	TRAF2	RIPK1
MARKERS_MAST	na	FCER1G	FCER1A	FCER2	ENPP3	KIT	TNFSF8	IL3RA	SPN	ALOX15	PPARG	DUSP1	IRF4	PIAS1	UBE2I	SUMO1	SUMO2	SUMO3	SUMO4	TBL1XR1	TBL1X	HDAC3	NCOR1	PRKACA	PRKACB	PRKACG	PRKAB1	PRKAB2	PRKAG1	PRKAG2	PRKAG3	PRKAR1A	PRKAR1B	PRKAR2A	PRKAR2B	ADCY1	ADCY2	ADCY3	ADCY8	ADCY4	ADCY5	ADCY6	ADCY7	ADCY9	ADCY10
MARKERS_MDSC	na	IL4R	FCGR3A	CD33	CD34	FCGR3B	CD14	FUT4	ITGAM	CEACAM8	FLT1	CDH4	HLA-B	CDH2	CDH1	LILRB1	KIR3DL1	KIR2DL3	KIR2DL1	KIR2DL2	KIR3DS1	KLRB1	CLEC2D	KLRC1	CD47	SIRPA	PECAM1	FCGR2B
MARKERS_NEUTROPHIL	na	ITGAX	PECAM1	FCGR3A	CXCR1	FCGR3B	CXCR2	CD14	FUT4	ANPEP	MME	CEACAM8	ITGAM	IFNA2	IFNA4	IFNA5	IFNA6	IFNA7	IFNA8	IFNA10	IFNA13	IFNA14	IFNA16	IFNA17	IFNA21	IFNB1
MARKERS_NK	na	KLRB1	FCGR3A	NCR1	FCGR3B	KIR2DL3	KIR2DL1	KIR2DL4	KIR3DS1	NCAM1	INHBA	IL1RN	THBS1	PTGS2	IDO1	IL5	HDC	TGFB1	CSF3	CD276	PDCD1LG2	CD274	LGALS9	VTCN1	TNFRSF14	ICOSLG
MIRNA_TF_IMMUNOSTIMULATORY	na	NFATC1	NFATC2	NFATC3	NFATC4	TBX21	NFKBIZ	SPI1	TBK1	ETS1	MIR200A	SP1	MIR125B1	GATA3	IRF3	NFAT5	IRF1	IRF5	HLX	MIR155	IRF9	IRF8	MIR212	MIR132	CREBBP
MIRNA_TF_IMMUNOSUPPRESSIVE	na	MIR30E	HIST1H3D	MIR27A	HIF1A	CTNNB1	MIR1245A	MIR17	MIR16-1	MIR223	MIR16-2	MIR15A	MIR15B	CEBPB	CEBPA	RUNX1	CEBPD	MIR378	KLF4	H3F3B	H3F3A	KDM6B	MYC	EPAS1	FOS	MIR185	MIR183	HIST1H3B	HIST1H3C	HIST2H3D	HIST1H3F	HIST1H3G	HIST2H3A	HIST1H3E	HIST1H3J	HIST1H3H	HIST1H3I	MIR20A	GATA1	EGLN2	EGLN1	IRF4	MIR150	ID3	ID1	HIST1H3A	MAF	HIST2H3C	BCL3
NK_ACTIVATING_RECEPTORS	na	BAG6	KLRD1	NCR3LG1	HLA-C	FYN	SH2D1A	HLA-E	CD244	MIR1245A	CD247	SH3BP2	RAET1E	MICB	MICA	KLRF1	FCER1G	TYROBP	KIR2DS4	KIR2DS2	SH2D1B	ZAP70	ULBP2	PCNA	KLRC3	KLRC2	CD48	KMT2E	MIR183	DAP10	NCR3	NCR2	NCR1	KIR3DS1	LCP2	KLRK1	MIR155	CLEC2B	GRB2	PTPRC	ULBP3	ULBP1	SLAMF7	LCK	MIR150	MIR27A	MIR223
NK_INHIBITING_RECEPTORS	na	KLRB1	KLRD1	HLA-C	HLA-B	HLA-G	HLA-E	CD244	PECAM1	LILRB1	:KIR2DL2	CDH1	CDH2	CDH4	KLRC1	SIRPA	KIR3DS1	KIR3DL1	IGL	IGK	IGH	CLEC2D	KIR2DL3	KIR2DL1	KIR2DL4	SLAMF7	MMP8	MMP19	MMP11	PLAU	PDGFB	HGF	MMP13	OSM	ANGPT1	TIMP1	TIMP2	EGF	TYMP	NGF	ELANE
NO_ROS_PRODUCTION	na	NCF2	NCF1	RAC2	NCF4	ARG1	ARG2	RAC1	NOS2	CYBB	MAOA	CYBA	CRK	GRB2	SOS1	SOS2	GAB2	CBL	SYK	CYTH1	RAF1	RASSF5	MST1	PDK1	AKT1	AKT2	AKT3	VAV1	PLCG1	PLCG2	PIK3CA	PIK3CB	PIK3CD	PIK3CG	VAV3	VAV2	PIK3R1	PIK3R2	PLD1	PLD2	MAP2K1	MAP2K2	MAPK3	MAPK1	PAK1	PLA2G2A	PLA2G4A	EIF4E	MKNK1
RECRUITMENT_OF_IMMUNE_CELLS	na	CCL2	CCL3	MMP10	CCL7	CCL4	CCL5	IL1R	AGER	C5AR2	CCR2	C5AR1	CCR5	CCR7	IL18RAP	PTGER4	S1PR2	S1PR1	PTGER2	S1PR4	CXCR3	CXCR2	CXCR1	S100A9	JAK3	ICAM1	CXCR4	CX3CL1	S1PR5	CCL22	CCL24	C5	S100A8	ILB1	ITGB2	IL18R1	LTF	IL1RAP	P2RY2	CXCL10	KITLG	CXCL12	CXCL16	IL18	CXCL2	FN1	CX3CR1	CCL17	CCL18
TUMOR_GROWTH	na	MMP14	TGFB1	ELANE	TGFB3	MMP10	MMP11	MMP12	MMP13	MMP19	HGF	IL1A	IL1B	EGF	TIMP2	TIMP1	NLRP3	MPP6	OSM	PYCARD	ANGPT1	ILB1	PDGFB	PLAU	CTSG	VEGFA	NGF	MMP25	ADM	FGF2	TGFB2	CXCL1	CASP1	CXCL8	TIMP3	TYMP	MMP8	MMP9	MMP7	WNT7B	MMP2	MMP3	IL8	MMP1	SLC16A3	SLC16A7	SLC16A8	FLT1	SOCS3
[truncated: 175 more columns]
