# Supplementary material for: A multiscale signalling network map of innate immune response in cancer reveals cell heterogeneity signatures
Source: Nat Commun. 2019 Oct 22;10:4808. doi: 10.1038/s41467-019-12270-x (PMC6805895; doi:10.1038/s41467-019-12270-x)
Supplement: Supplementary file 7 — Supplementary Data 4 [file 41467_2019_12270_MOESM7_ESM.xlsx]

## Sheet: Unique meta-map genes
ADCY10
BCL3
CEBPA
CEBPB
EGLN1
EGLN2
EPAS1
GATA1
H3F3A
H3F3B
HIST1H3B
HIST1H3C
HIST1H3D
HIST1H3E
HIST1H3F
HIST1H3G
HIST1H3H
HIST1H3I
HIST1H3J
HIST2H3C
HIST2H3D
ID1
ID3
KDM6B
KLF4
MAF
MIR1245A
MIR150
MIR15A
MIR15B
MIR16-1
MIR16-2
MIR183
MIR185
MIR223
MIR27A
MIR30E
MIR378
NCOR1
PRKAB1
PRKAB2
PRKAG1
PRKAG2
PRKAG3
PTN6
RUNX
SUMO2
SUMO3
SUMO4
TBL1X
TBL1XR1
UBE2I
CDH1
CDH2
CDH4
CLEC2D
KLRB1
LILRB1
CD274
CD276
FLT1
GSF3
HDC
IDO1
INHBA
KDR
LGALS1
PDCD1LG2
SLC16A1
SLC16A3
SLC16A7
SLC16A8
SMAD2
SMAD3
SMAD4
THBS1
VTCN1
ADM
IL8
ILB1
MMP11
MMP12
MMP13
MMP14
MMP19
MMP7
MPP6
TIMP3
TYMP
WNT7B
BAG6
CD226
CLEC2B
DAP10
FCGR2C
GAS6
HAVCR1
IGK
IGL
KLRF1
KMT2E
LRP1
MERTK
NCR3LG1
PCNA
PRKCH
PRKCI
PVR
PVRL2
SLAMF7
STAB2
TIMD4
1L2
ARHGEF2
ARL14
ARL14EP
ARL8B
CD1A
CD1B
CD1C
CD1D
GST3
HDAC10
HDAC11
HDAC4
HDAC6
HDAC8
HLA-K
HLA-L
ICOSLG
IRAP
MARCH1
MYO1E
PSD4
RAB7B
RHOB
SHARPIN
SLC3A2
TIKAM1
TRADD
TRAF1
CALM2
CALM3
CYTH1
DEPTOR
DOC1
ETS1
HLX
HREB
MIR132
MIR155
MIR212
MST1
NFAT5
NFATC4
NFKBID
NFKBIE
PDK1
PPP3PR2
REL
SP1
SPI1
TBX21
TNIP3
ACTA1
ACTA2
ACTC1
ARG2
GZMA
GZMK
MYL6
MYL6B
MYLK
MYLK2
TRIP10
TUBG1
TUBG2
TUBGCP2
TUBGCP3
TUBGCP4
TUBGCP5
TUBGCP6
IL1R
MMP10
S1PR2
S1PR3
S1PR4
S1PR5
